# Supplementary material for: Pathogenic Microorganisms Linked to Fresh Fruits and Juices Purchased at Low-Cost Markets in Ecuador, Potential Carriers of Antibiotic Resistance
Source: Antibiotics (Basel). 2023 Jan 22;12(2):236. doi: 10.3390/antibiotics12020236 (PMC9952111; doi:10.3390/antibiotics12020236)
Supplement: Supplementary file 1 [file antibiotics-12-00236-s001.zip]

Archive with 10 entries (10 files):
- Figure S1.docx
- __MACOSX/._Figure S1.docx
- Table S1.docx
- __MACOSX/._Table S1.docx
- Table S2.docx
- __MACOSX/._Table S2.docx
- Table S3.docx
- __MACOSX/._Table S3.docx
- Table S4.docx
- __MACOSX/._Table S4.docx
